# Supplementary material for: Lendatus, a new genus of Xanthopygina (Coleoptera: Staphylinidae: Staphylininae) with description of three new species
Source: PeerJ. 2019 Oct 23;7:e7947. doi: 10.7717/peerj.7947 (PMC6815202; doi:10.7717/peerj.7947)
Supplement: Supplemental Information 1 [file peerj-07-7947-s001.zip]

Archive with 3 entries (3 files):
- Lendatus_bolivianus.csv
- Lendatus_philothalpiformis.csv
- Lendatus_platys.csv
