# Supplementary material for: Lendatus, a new genus of Xanthopygina (Coleoptera: Staphylinidae: Staphylininae) with description of three new species
Source: PeerJ. 2019 Oct 23;7:e7947. doi: 10.7717/peerj.7947 (PMC6815202; doi:10.7717/peerj.7947)
Supplement: Supplemental Information 1 [file peerj-07-7947-s001.zip › Lendatus_bolivianus.csv]

typeStatus	catalogNumber	occurrenceDetails	occurrenceRemarks	recordNumber	recordedBy	individualID	individualCount	sex	lifeStage	reproductiveCondition	behavior	establishmentMeans	occurrenceStatus	preparations	disposition	otherCatalogNumbers	previousIdentifications	associatedMedia	associatedReferences	associatedOccurrences	associatedSequences	taxonID	scientificNameID	acceptedNameUsageID	parentNameUsageID	originalNameUsageID	nameAccordingToID	namePublishedInID	taxonConceptID	scientificName	acceptedNameUsage	parentNameUsage	originalNameUsage	nameAccordingTo	namePublishedIn	higherClassification	kingdom	phylum	class	order	family	genus	subgenus	specificEpithet	infraspecificEpithet	taxonRank	verbatimTaxonRank	scientificNameAuthorship	vernacularName
Holotype	SM0459200				R. Anderson		1	male	adult																					Lendatus bolivianus								Arthropoda	Insecta	Coleoptera	Staphylinidae	Lendatus		bolivianus
Paratype	SM0459190				R. Anderson		1	female	adult																					Lendatus bolivianus								Arthropoda	Insecta	Coleoptera	Staphylinidae	Lendatus		bolivianus
Paratype	SM0236239				J. S. Ashe, R. S. Hanley		1	male	adult																					Lendatus bolivianus								Arthropoda	Insecta	Coleoptera	Staphylinidae	Lendatus		bolivianus
Paratype	SM0574084				J. S. Ashe, R. S. Hanley		1	female	adult																					Lendatus bolivianus								Arthropoda	Insecta	Coleoptera	Staphylinidae	Lendatus		bolivianus
Paratype	SM236231				J. S. Ashe, R. S. Hanley		1	female	adult																					Lendatus bolivianus								Arthropoda	Insecta	Coleoptera	Staphylinidae	Lendatus		bolivianus
Paratype					V. Grebennikov		1	male	adult																					Lendatus bolivianus								Arthropoda	Insecta	Coleoptera	Staphylinidae	Lendatus		bolivianus
Paratype					V. Grebennikov		1	female	adult																					Lendatus bolivianus								Arthropoda	Insecta	Coleoptera	Staphylinidae	Lendatus		bolivianus
[truncated: 105 more columns]
