# Supplementary material for: Lendatus, a new genus of Xanthopygina (Coleoptera: Staphylinidae: Staphylininae) with description of three new species
Source: PeerJ. 2019 Oct 23;7:e7947. doi: 10.7717/peerj.7947 (PMC6815202; doi:10.7717/peerj.7947)
Supplement: Supplemental Information 1 [file peerj-07-7947-s001.zip › Lendatus_philothalpiformis.csv]

typeStatus	catalogNumber	occurrenceDetails	occurrenceRemarks	recordNumber	recordedBy	individualID	individualCount	sex	lifeStage	reproductiveCondition	behavior	establishmentMeans	occurrenceStatus	preparations	disposition	otherCatalogNumbers	previousIdentifications	associatedMedia	associatedReferences	associatedOccurrences	associatedSequences	taxonID	scientificNameID	acceptedNameUsageID	parentNameUsageID	originalNameUsageID	nameAccordingToID	namePublishedInID	taxonConceptID	scientificName	acceptedNameUsage	parentNameUsage	originalNameUsage	nameAccordingTo	namePublishedIn	higherClassification	kingdom	phylum	class	order	family	genus	subgenus	specificEpithet	infraspecificEpithet	taxonRank	verbatimTaxonRank	scientificNameAuthorship	vernacularName
Holotype	SM0203906				Z.H. Falin		1	male	adult																					Lendatus philothalpiformis								Arthropoda	Insecta	Coleoptera	Staphylinidae	Lendatus		philothalpiformis
Paratype	SM0075968				P. Hanson		1	male	adult																					Lendatus philothalpiformis								Arthropoda	Insecta	Coleoptera	Staphylinidae	Lendatus		philothalpiformis
Paratype	SM0075818				P. Hanson		1	female	adult																					Lendatus philothalpiformis								Arthropoda	Insecta	Coleoptera	Staphylinidae	Lendatus		philothalpiformis
Paratype	SM0457580				P. Hanson		1	male	adult																					Lendatus philothalpiformis								Arthropoda	Insecta	Coleoptera	Staphylinidae	Lendatus		philothalpiformis
Paratype	SM0457607				P. Hanson		1	female	adult																					Lendatus philothalpiformis								Arthropoda	Insecta	Coleoptera	Staphylinidae	Lendatus		philothalpiformis
Paratype	SM0188194				R. Anderson		1	male	adult																					Lendatus philothalpiformis								Arthropoda	Insecta	Coleoptera	Staphylinidae	Lendatus		philothalpiformis
Paratype	SM0186510				R. Anderson		1	female	adult																					Lendatus philothalpiformis								Arthropoda	Insecta	Coleoptera	Staphylinidae	Lendatus		philothalpiformis
Paratype	SM0203647				J.S. Ashe, R. Brooks, Z.H. Falin,		1	male	adult																					Lendatus philothalpiformis								Arthropoda	Insecta	Coleoptera	Staphylinidae	Lendatus		philothalpiformis
Paratype	SM0203665				J.S. Ashe, R. Brooks, Z.H. Falin,		1	female	adult																					Lendatus philothalpiformis								Arthropoda	Insecta	Coleoptera	Staphylinidae	Lendatus		philothalpiformis
Paratype	SM0235433				P. Hanson		1	male	adult																					Lendatus philothalpiformis								Arthropoda	Insecta	Coleoptera	Staphylinidae	Lendatus		philothalpiformis
Paratype	INB0003030776				C. Moraga, Sombrereta		1	male	adult																					Lendatus philothalpiformis								Arthropoda	Insecta	Coleoptera	Staphylinidae	Lendatus		philothalpiformis
Paratype	INB0003030777				C. Moraga, Sombrereta		1	male	adult																					Lendatus philothalpiformis								Arthropoda	Insecta	Coleoptera	Staphylinidae	Lendatus		philothalpiformis
Paratype	INB0003030779				C. Moraga, Sombrereta		1	female	adult																					Lendatus philothalpiformis								Arthropoda	Insecta	Coleoptera	Staphylinidae	Lendatus		philothalpiformis
Paratype	INB0004248707				B. Hernández		1	female	adult																					Lendatus philothalpiformis								Arthropoda	Insecta	Coleoptera	Staphylinidae	Lendatus		philothalpiformis
Paratype	INB0004256029				J.A. Azofeifa		1	female	adult																					Lendatus philothalpiformis								Arthropoda	Insecta	Coleoptera	Staphylinidae	Lendatus		philothalpiformis
Paratype	SM0046201				J.S. Ashe, R. Leschen, R. Brooks		1	female	adult																					Lendatus philothalpiformis								Arthropoda	Insecta	Coleoptera	Staphylinidae	Lendatus		philothalpiformis
Paratype	INBIOCR002595077				G. Garballo		1	female	adult																					Lendatus philothalpiformis								Arthropoda	Insecta	Coleoptera	Staphylinidae	Lendatus		philothalpiformis
Paratype	SM0474732				R. Brooks		1	male	adult																					Lendatus philothalpiformis								Arthropoda	Insecta	Coleoptera	Staphylinidae	Lendatus		philothalpiformis
Paratype	SM0474730				R. Brooks		1	male	adult																					Lendatus philothalpiformis								Arthropoda	Insecta	Coleoptera	Staphylinidae	Lendatus		philothalpiformis
Paratype	SM0474731				R. Brooks		1	male	adult																					Lendatus philothalpiformis								Arthropoda	Insecta	Coleoptera	Staphylinidae	Lendatus		philothalpiformis
Paratype	SM047429				R. Brooks		1	female	adult																					Lendatus philothalpiformis								Arthropoda	Insecta	Coleoptera	Staphylinidae	Lendatus		philothalpiformis
Paratype	SM0474724				R. Brooks		1	female	adult																					Lendatus philothalpiformis								Arthropoda	Insecta	Coleoptera	Staphylinidae	Lendatus		philothalpiformis
Paratype	INBIOCR002209951				R. Delgado		1	male	adult																					Lendatus philothalpiformis								Arthropoda	Insecta	Coleoptera	Staphylinidae	Lendatus		philothalpiformis
Paratype	INB0003938486				J. Azofeira Z		1	male	adult																					Lendatus philothalpiformis								Arthropoda	Insecta	Coleoptera	Staphylinidae	Lendatus		philothalpiformis
Paratype	SM0083887				R. Anderson		1	male	adult																					Lendatus philothalpiformis								Arthropoda	Insecta	Coleoptera	Staphylinidae	Lendatus		philothalpiformis
Paratype	INBIOCR000203134				TP.-GNP Biod. Survey		1	male	adult																					Lendatus philothalpiformis								Arthropoda	Insecta	Coleoptera	Staphylinidae	Lendatus		philothalpiformis
Paratype	INBIOCR000248458				TP.-GNP Biod. Survey		1	male	adult																					Lendatus philothalpiformis								Arthropoda	Insecta	Coleoptera	Staphylinidae	Lendatus		philothalpiformis
Paratype	INBIOCR000258332				TP.-GNP Biod. Survey		1	female	adult																					Lendatus philothalpiformis								Arthropoda	Insecta	Coleoptera	Staphylinidae	Lendatus		philothalpiformis
Paratype	INBIOCR000203124				TP.-GNP Biod. Survey		1	female	adult																					Lendatus philothalpiformis								Arthropoda	Insecta	Coleoptera	Staphylinidae	Lendatus		philothalpiformis
Paratype	INBIOCR000203105				TP.-GNP Biod. Survey		1	female	adult																					Lendatus philothalpiformis								Arthropoda	Insecta	Coleoptera	Staphylinidae	Lendatus		philothalpiformis
Paratype	INBIOCR000168862				TP.-GNP Biod. Survey		1	female	adult																					Lendatus philothalpiformis								Arthropoda	Insecta	Coleoptera	Staphylinidae	Lendatus		philothalpiformis
Paratype	INBIOCR000250397				TP.-GNP Biod. Survey II curso Parataxon		1	male	adult																					Lendatus philothalpiformis								Arthropoda	Insecta	Coleoptera	Staphylinidae	Lendatus		philothalpiformis
Paratype	INBIOCR000231448				TP.-GNP Biod. Survey		1	female	adult																					Lendatus philothalpiformis								Arthropoda	Insecta	Coleoptera	Staphylinidae	Lendatus		philothalpiformis
Paratype	INBIOCR000374813				TP.-GNP Biod. Survey		1	female	adult																					Lendatus philothalpiformis								Arthropoda	Insecta	Coleoptera	Staphylinidae	Lendatus		philothalpiformis
Paratype	INBIOCR000101546				TP.-GNP Biod. Survey		1	female	adult																					Lendatus philothalpiformis								Arthropoda	Insecta	Coleoptera	Staphylinidae	Lendatus		philothalpiformis
Paratype	INBIOCR000042128				TP.-GNP Biod. Survey		1	female	adult																					Lendatus philothalpiformis								Arthropoda	Insecta	Coleoptera	Staphylinidae	Lendatus		philothalpiformis
Paratype	INBIOCR000111406				C. Moraga & P. Rios		1	female	adult																					Lendatus philothalpiformis								Arthropoda	Insecta	Coleoptera	Staphylinidae	Lendatus		philothalpiformis
Paratype	INBIOCR001947013				G. Rodriguez		1	female	adult																					Lendatus philothalpiformis								Arthropoda	Insecta	Coleoptera	Staphylinidae	Lendatus		philothalpiformis
Paratype	INB0003771446				J. Azofeifa		1	female	adult																					Lendatus philothalpiformis								Arthropoda	Insecta	Coleoptera	Staphylinidae	Lendatus		philothalpiformis
Paratype	SM0527314				R. Anderson		1	male	adult																					Lendatus philothalpiformis								Arthropoda	Insecta	Coleoptera	Staphylinidae	Lendatus		philothalpiformis
Paratype	SM0527301				R. Anderson		1	male	adult																					Lendatus philothalpiformis								Arthropoda	Insecta	Coleoptera	Staphylinidae	Lendatus		philothalpiformis
Paratype	SM0693946				R. Anderso		1	female	adult																					Lendatus philothalpiformis								Arthropoda	Insecta	Coleoptera	Staphylinidae	Lendatus		philothalpiformis
Paratype	INB0004126042				M. Moraga, B. Gamboa		1	male	adult																					Lendatus philothalpiformis								Arthropoda	Insecta	Coleoptera	Staphylinidae	Lendatus		philothalpiformis
Paratype	INB000937676				K. Taylor		1	female	adult																					Lendatus philothalpiformis								Arthropoda	Insecta	Coleoptera	Staphylinidae	Lendatus		philothalpiformis
Paratype	SM0203552				Z.H. Falin		1	female	adult																					Lendatus philothalpiformis								Arthropoda	Insecta	Coleoptera	Staphylinidae	Lendatus		philothalpiformis
Paratype	SM0203763				Z.H. Falin		1	male	adult																					Lendatus philothalpiformis								Arthropoda	Insecta	Coleoptera	Staphylinidae	Lendatus		philothalpiformis
Paratype	SM0046200				J.S. Ashe, R. Leschen, R. Brooks		1	male	adult																					Lendatus philothalpiformis								Arthropoda	Insecta	Coleoptera	Staphylinidae	Lendatus		philothalpiformis
Paratype	SM0046209				J.S. Ashe, R. Leschen, R. Brooks		1	male	adult																					Lendatus philothalpiformis								Arthropoda	Insecta	Coleoptera	Staphylinidae	Lendatus		philothalpiformis
Paratype	SM0046211				J.S. Ashe, R. Leschen, R. Brooks		1	male	adult																					Lendatus philothalpiformis								Arthropoda	Insecta	Coleoptera	Staphylinidae	Lendatus		philothalpiformis
Paratype	SM0046199				J.S. Ashe, R. Leschen, R. Brooks		1	male	adult																					Lendatus philothalpiformis								Arthropoda	Insecta	Coleoptera	Staphylinidae	Lendatus		philothalpiformis
Paratype	SM0046198				J.S. Ashe, R. Leschen, R. Brooks		1	female	adult																					Lendatus philothalpiformis								Arthropoda	Insecta	Coleoptera	Staphylinidae	Lendatus		philothalpiformis
Paratype	SM0046193				S.E. Roberts		1	male	adult																					Lendatus philothalpiformis								Arthropoda	Insecta	Coleoptera	Staphylinidae	Lendatus		philothalpiformis
Paratype	SM0046210				S.E. Roberts		1	male	adult																					Lendatus philothalpiformis								Arthropoda	Insecta	Coleoptera	Staphylinidae	Lendatus		philothalpiformis
Paratype	SM0046208				S.E. Roberts		1	male	adult																					Lendatus philothalpiformis								Arthropoda	Insecta	Coleoptera	Staphylinidae	Lendatus		philothalpiformis
Paratype	SM0046195				J.S. Ashe, R. Leschen, R. Brooks		1	male	adult																					Lendatus philothalpiformis								Arthropoda	Insecta	Coleoptera	Staphylinidae	Lendatus		philothalpiformis
Paratype	SM0046204				J.S. Ashe, R. Leschen, R. Brooks		1	male	adult																					Lendatus philothalpiformis								Arthropoda	Insecta	Coleoptera	Staphylinidae	Lendatus		philothalpiformis
Paratype	SM0046202				J.S. Ashe, R. Leschen, R. Brooks		1	male	adult																					Lendatus philothalpiformis								Arthropoda	Insecta	Coleoptera	Staphylinidae	Lendatus		philothalpiformis
Paratype	SM0046197				J.S. Ashe, R. Leschen, R. Brooks		1	male	adult																					Lendatus philothalpiformis								Arthropoda	Insecta	Coleoptera	Staphylinidae	Lendatus		philothalpiformis
Paratype	SM0046194				J.S. Ashe, R. Leschen, R. Brooks		1	female	adult																					Lendatus philothalpiformis								Arthropoda	Insecta	Coleoptera	Staphylinidae	Lendatus		philothalpiformis
Paratype	SM0046205				J.S. Ashe, R. Leschen, R. Brooks		1	female	adult																					Lendatus philothalpiformis								Arthropoda	Insecta	Coleoptera	Staphylinidae	Lendatus		philothalpiformis
Paratype	SM0046196				J.S. Ashe, R. Leschen, R. Brooks		1	female	adult																					Lendatus philothalpiformis								Arthropoda	Insecta	Coleoptera	Staphylinidae	Lendatus		philothalpiformis
Paratype	SM0046203				J.S. Ashe, R. Leschen, R. Brooks		1	male	adult																					Lendatus philothalpiformis								Arthropoda	Insecta	Coleoptera	Staphylinidae	Lendatus		philothalpiformis
Paratype	SM0045890				M.L. Jameson		1	male	adult																					Lendatus philothalpiformis								Arthropoda	Insecta	Coleoptera	Staphylinidae	Lendatus		philothalpiformis
Paratype	SM0068168				Z. Fuentes		1	male	adult																					Lendatus philothalpiformis								Arthropoda	Insecta	Coleoptera	Staphylinidae	Lendatus		philothalpiformis
Paratype	SM0068198				Z. Fuentes		1	female	adult																					Lendatus philothalpiformis								Arthropoda	Insecta	Coleoptera	Staphylinidae	Lendatus		philothalpiformis
Paratype	INBIOCR002522864				Z. Fuentes		1	female	adult																					Lendatus philothalpiformis								Arthropoda	Insecta	Coleoptera	Staphylinidae	Lendatus		philothalpiformis
Paratype	INBIOCR002522865				Z. Fuentes		1	female	adult																					Lendatus philothalpiformis								Arthropoda	Insecta	Coleoptera	Staphylinidae	Lendatus		philothalpiformis
Paratype	INBIOCR001166927				Z. Fuentes		1	female	adult																					Lendatus philothalpiformis								Arthropoda	Insecta	Coleoptera	Staphylinidae	Lendatus		philothalpiformis
Paratype	INBIOCR000842619				Z. Fuentes		1	female	adult																					Lendatus philothalpiformis								Arthropoda	Insecta	Coleoptera	Staphylinidae	Lendatus		philothalpiformis
Paratype	INBIOCR002523162				Z. Fuentes		1	male	adult																					Lendatus philothalpiformis								Arthropoda	Insecta	Coleoptera	Staphylinidae	Lendatus		philothalpiformis
Paratype	INBIOCR001714070				Z. Fuentes		1	male	adult																					Lendatus philothalpiformis								Arthropoda	Insecta	Coleoptera	Staphylinidae	Lendatus		philothalpiformis
Paratype	INBIOCR002523005				Z. Fuentes		1	male	adult																					Lendatus philothalpiformis								Arthropoda	Insecta	Coleoptera	Staphylinidae	Lendatus		philothalpiformis
Paratype	INBIOCR001957088				Z. Fuentes		1	male	adult																					Lendatus philothalpiformis								Arthropoda	Insecta	Coleoptera	Staphylinidae	Lendatus		philothalpiformis
Paratype	INBIOCR000722993				Z. Fuentes		1	male	adult																					Lendatus philothalpiformis								Arthropoda	Insecta	Coleoptera	Staphylinidae	Lendatus		philothalpiformis
Paratype	INBIOCR002523051				Z. Fuentes		1	male	adult																					Lendatus philothalpiformis								Arthropoda	Insecta	Coleoptera	Staphylinidae	Lendatus		philothalpiformis
Paratype	INBIOCR001938006				Z. Fuentes		1	male	adult																					Lendatus philothalpiformis								Arthropoda	Insecta	Coleoptera	Staphylinidae	Lendatus		philothalpiformis
Paratype	INBIOCR001938032				Z. Fuentes		1	male	adult																					Lendatus philothalpiformis								Arthropoda	Insecta	Coleoptera	Staphylinidae	Lendatus		philothalpiformis
Paratype	INBIOCR001938005				Z. Fuentes		1	female	adult																					Lendatus philothalpiformis								Arthropoda	Insecta	Coleoptera	Staphylinidae	Lendatus		philothalpiformis
Paratype	INBIOCR001938033				Z. Fuentes		1	female	adult																					Lendatus philothalpiformis								Arthropoda	Insecta	Coleoptera	Staphylinidae	Lendatus		philothalpiformis
Paratype	INBIOCR002523059				Z. Fuentes		1	male	adult																					Lendatus philothalpiformis								Arthropoda	Insecta	Coleoptera	Staphylinidae	Lendatus		philothalpiformis
Paratype	SM0068204				Z. Fuentes		1	male	adult																					Lendatus philothalpiformis								Arthropoda	Insecta	Coleoptera	Staphylinidae	Lendatus		philothalpiformis
Paratype	SM0068201				Z. Fuentes		1	male	adult																					Lendatus philothalpiformis								Arthropoda	Insecta	Coleoptera	Staphylinidae	Lendatus		philothalpiformis
Paratype	INBIOCR002523429				Z. Fuentes		1	male	adult																					Lendatus philothalpiformis								Arthropoda	Insecta	Coleoptera	Staphylinidae	Lendatus		philothalpiformis
Paratype	INBIOCR002523428				Z. Fuentes		1	female	adult																					Lendatus philothalpiformis								Arthropoda	Insecta	Coleoptera	Staphylinidae	Lendatus		philothalpiformis
Paratype	INBIOCR002523427				Z. Fuentes		1	female	adult																					Lendatus philothalpiformis								Arthropoda	Insecta	Coleoptera	Staphylinidae	Lendatus		philothalpiformis
Paratype	SM0068203				Z. Fuentes		1	male	adult																					Lendatus philothalpiformis								Arthropoda	Insecta	Coleoptera	Staphylinidae	Lendatus		philothalpiformis
Paratype	INBIOCR002523178				Z. Fuentes		1	male	adult																					Lendatus philothalpiformis								Arthropoda	Insecta	Coleoptera	Staphylinidae	Lendatus		philothalpiformis
Paratype	INBIOCR002523177				Z. Fuentes		1	male	adult																					Lendatus philothalpiformis								Arthropoda	Insecta	Coleoptera	Staphylinidae	Lendatus		philothalpiformis
Paratype	INBIOCR002523179				Z. Fuentes		1	male	adult																					Lendatus philothalpiformis								Arthropoda	Insecta	Coleoptera	Staphylinidae	Lendatus		philothalpiformis
Paratype	SM0068196				Z. Fuentes		1	female	adult																					Lendatus philothalpiformis								Arthropoda	Insecta	Coleoptera	Staphylinidae	Lendatus		philothalpiformis
Paratype	SM0068200				Z. Fuentes		1	female	adult																					Lendatus philothalpiformis								Arthropoda	Insecta	Coleoptera	Staphylinidae	Lendatus		philothalpiformis
Paratype	INBIOCR001922841				Z. Fuentes		1	male	adult																					Lendatus philothalpiformis								Arthropoda	Insecta	Coleoptera	Staphylinidae	Lendatus		philothalpiformis
Paratype	INBIOCR001922842				Z. Fuentes		1	female	adult																					Lendatus philothalpiformis								Arthropoda	Insecta	Coleoptera	Staphylinidae	Lendatus		philothalpiformis
Paratype	INBIOCR000990559				K. Flores		1	male	adult																					Lendatus philothalpiformis								Arthropoda	Insecta	Coleoptera	Staphylinidae	Lendatus		philothalpiformis
Paratype	INBIOCR000793519				K. Flores		1	female	adult																					Lendatus philothalpiformis								Arthropoda	Insecta	Coleoptera	Staphylinidae	Lendatus		philothalpiformis
Paratype	INBIOCR000510117				K. Flores		1	male	adult																					Lendatus philothalpiformis								Arthropoda	Insecta	Coleoptera	Staphylinidae	Lendatus		philothalpiformis
Paratype					Solodovnikov, Brunke, Puliafico, Selvantharan		1	male	adult																					Lendatus philothalpiformis								Arthropoda	Insecta	Coleoptera	Staphylinidae	Lendatus		philothalpiformis
Paratype	SM0069525				P. Hanson		1	male	adult																					Lendatus philothalpiformis								Arthropoda	Insecta	Coleoptera	Staphylinidae	Lendatus		philothalpiformis
Paratype	SM0606679				J. S. Ashe, Z.H. Falin, I. Hinojosa		1	male	adult																					Lendatus philothalpiformis								Arthropoda	Insecta	Coleoptera	Staphylinidae	Lendatus		philothalpiformis
Paratype	SM0606867				J. S. Ashe, Z.H. Falin, I. Hinojosa		1	female	adult																					Lendatus philothalpiformis								Arthropoda	Insecta	Coleoptera	Staphylinidae	Lendatus		philothalpiformis
Paratype	INBIOCR000667816				R. Delgado		1	male	adult																					Lendatus philothalpiformis								Arthropoda	Insecta	Coleoptera	Staphylinidae	Lendatus		philothalpiformis
Paratype	SM0069535				P. Hanson		1	male	adult																					Lendatus philothalpiformis								Arthropoda	Insecta	Coleoptera	Staphylinidae	Lendatus		philothalpiformis
Paratype	SM0069520				P. Hanson		1	male	adult																					Lendatus philothalpiformis								Arthropoda	Insecta	Coleoptera	Staphylinidae	Lendatus		philothalpiformis
Paratype	SM0077306				P. Hanson		1	male	adult																					Lendatus philothalpiformis								Arthropoda	Insecta	Coleoptera	Staphylinidae	Lendatus		philothalpiformis
Paratype	SM0134461				P. Hanson		1	male	adult																					Lendatus philothalpiformis								Arthropoda	Insecta	Coleoptera	Staphylinidae	Lendatus		philothalpiformis
Paratype					A. Bierig		1	female	adult																					Lendatus philothalpiformis								Arthropoda	Insecta	Coleoptera	Staphylinidae	Lendatus		philothalpiformis
Paratype	SM0004684				A. Gillogly		1	male	adult																					Lendatus philothalpiformis								Arthropoda	Insecta	Coleoptera	Staphylinidae	Lendatus		philothalpiformis
Paratype	SM0004685				A. Gillogly		1	female	adult																					Lendatus philothalpiformis								Arthropoda	Insecta	Coleoptera	Staphylinidae	Lendatus		philothalpiformis
Paratype					B. Gill		1	female	adult																					Lendatus philothalpiformis								Arthropoda	Insecta	Coleoptera	Staphylinidae	Lendatus		philothalpiformis
Paratype					J. Wagner		1	female	adult																					Lendatus philothalpiformis								Arthropoda	Insecta	Coleoptera	Staphylinidae	Lendatus		philothalpiformis
Paratype					J. Wagner		1	female	adult																					Lendatus philothalpiformis								Arthropoda	Insecta	Coleoptera	Staphylinidae	Lendatus		philothalpiformis
Paratype	SM0046213				J. Ashe, R. Brooks		1	male	adult																					Lendatus philothalpiformis								Arthropoda	Insecta	Coleoptera	Staphylinidae	Lendatus		philothalpiformis
Paratype	SM0007044				J. Ashe, R. Brooks		1	male	adult																					Lendatus philothalpiformis								Arthropoda	Insecta	Coleoptera	Staphylinidae	Lendatus		philothalpiformis
Paratype	SM0003729				J. Ashe, R. Brooks		1	male	adult																					Lendatus philothalpiformis								Arthropoda	Insecta	Coleoptera	Staphylinidae	Lendatus		philothalpiformis
Paratype	SM0046214				J. Ashe, R. Brooks		1	female	adult																					Lendatus philothalpiformis								Arthropoda	Insecta	Coleoptera	Staphylinidae	Lendatus		philothalpiformis
Paratype	SM0003687				J. Ashe, R. Brooks		1	female	adult																					Lendatus philothalpiformis								Arthropoda	Insecta	Coleoptera	Staphylinidae	Lendatus		philothalpiformis
Paratype	SM0003498				J. Ashe, R. Brooks		1	female	adult																					Lendatus philothalpiformis								Arthropoda	Insecta	Coleoptera	Staphylinidae	Lendatus		philothalpiformis
Paratype	SM0037220				R. Anderson		1	female	adult																					Lendatus philothalpiformis								Arthropoda	Insecta	Coleoptera	Staphylinidae	Lendatus		philothalpiformis
Paratype	SM0005052				J. Ashe, R. Brooks		1	male	adult																					Lendatus philothalpiformis								Arthropoda	Insecta	Coleoptera	Staphylinidae	Lendatus		philothalpiformis
Paratype	SM0003747				J. Ashe, R. Brooks		1	female	adult																					Lendatus philothalpiformis								Arthropoda	Insecta	Coleoptera	Staphylinidae	Lendatus		philothalpiformis
Paratype					B. Gill		1	female	adult																					Lendatus philothalpiformis								Arthropoda	Insecta	Coleoptera	Staphylinidae	Lendatus		philothalpiformis
Paratype					B. Gill		1	female	adult																					Lendatus philothalpiformis								Arthropoda	Insecta	Coleoptera	Staphylinidae	Lendatus		philothalpiformis
[truncated: 105 more columns]
