# Supplementary material for: Lendatus, a new genus of Xanthopygina (Coleoptera: Staphylinidae: Staphylininae) with description of three new species
Source: PeerJ. 2019 Oct 23;7:e7947. doi: 10.7717/peerj.7947 (PMC6815202; doi:10.7717/peerj.7947)
Supplement: Supplemental Information 1 [file peerj-07-7947-s001.zip › Lendatus_platys.csv]

typeStatus	catalogNumber	occurrenceDetails	occurrenceRemarks	recordNumber	recordedBy	individualID	individualCount	sex	lifeStage	reproductiveCondition	behavior	establishmentMeans	occurrenceStatus	preparations	disposition	otherCatalogNumbers	previousIdentifications	associatedMedia	associatedReferences	associatedOccurrences	associatedSequences	taxonID	scientificNameID	acceptedNameUsageID	parentNameUsageID	originalNameUsageID	nameAccordingToID	namePublishedInID	taxonConceptID	scientificName	acceptedNameUsage	parentNameUsage	originalNameUsage	nameAccordingTo	namePublishedIn	higherClassification	kingdom	phylum	class	order	family	genus	subgenus	specificEpithet	infraspecificEpithet	taxonRank	verbatimTaxonRank	scientificNameAuthorship	vernacularName
Holotype	SM0022600				Hibbs		1	male	adult																					Lendatus platys								Arthropoda	Insecta	Coleoptera	Staphylinidae	Lendatus		platys
Paratype	SM0022371				Hibbs		1	male	adult																					Lendatus platys								Arthropoda	Insecta	Coleoptera	Staphylinidae	Lendatus		platys
Paratype	SM0023298				Hibbs		1	female	adult																					Lendatus platys								Arthropoda	Insecta	Coleoptera	Staphylinidae	Lendatus		platys
Paratype	SM0020931				Hibbs		1	female	adult																					Lendatus platys								Arthropoda	Insecta	Coleoptera	Staphylinidae	Lendatus		platys
Paratype					H. Mendel & M.V.L. Barclay		1	male	adult																					Lendatus platys								Arthropoda	Insecta	Coleoptera	Staphylinidae	Lendatus		platys
Paratype					H. Mendel & M.V.L. Barclay		1	male	adult																					Lendatus platys								Arthropoda	Insecta	Coleoptera	Staphylinidae	Lendatus		platys
Paratype					H. Mendel & M.V.L. Barclay		1	male	adult																					Lendatus platys								Arthropoda	Insecta	Coleoptera	Staphylinidae	Lendatus		platys
Paratype					H. Mendel & M.V.L. Barclay		1	male	adult																					Lendatus platys								Arthropoda	Insecta	Coleoptera	Staphylinidae	Lendatus		platys
Paratype					H. Mendel & M.V.L. Barclay		1	male	adult																					Lendatus platys								Arthropoda	Insecta	Coleoptera	Staphylinidae	Lendatus		platys
Paratype					H. Mendel & M.V.L. Barclay		1	female	adult																					Lendatus platys								Arthropoda	Insecta	Coleoptera	Staphylinidae	Lendatus		platys
Paratype					H. Mendel & M.V.L. Barclay		1	female	adult																					Lendatus platys								Arthropoda	Insecta	Coleoptera	Staphylinidae	Lendatus		platys
Paratype					M. Cooper		1	female	adult																					Lendatus platys								Arthropoda	Insecta	Coleoptera	Staphylinidae	Lendatus		platys
Paratype	SM0153450				R. Brooks, D. Brzoska		1	male	adult																					Lendatus platys								Arthropoda	Insecta	Coleoptera	Staphylinidae	Lendatus		platys
Paratype	SM0153439				R. Brooks, D. Brzoska		1	male	adult																					Lendatus platys								Arthropoda	Insecta	Coleoptera	Staphylinidae	Lendatus		platys
Paratype	SM0153432				R. Brooks, D. Brzoska		1	male	adult																					Lendatus platys								Arthropoda	Insecta	Coleoptera	Staphylinidae	Lendatus		platys
Paratype	SM0153459				R. Brooks, D. Brzoska		1	male	adult																					Lendatus platys								Arthropoda	Insecta	Coleoptera	Staphylinidae	Lendatus		platys
Paratype					H. Frania		1	male	adult																					Lendatus platys								Arthropoda	Insecta	Coleoptera	Staphylinidae	Lendatus		platys
Paratype					Ratcliffe, Jameson, Smith, Villatoro		1	male	adult																					Lendatus platys								Arthropoda	Insecta	Coleoptera	Staphylinidae	Lendatus		platys
Paratype					P. Hibbs		1	female	adult																					Lendatus platys								Arthropoda	Insecta	Coleoptera	Staphylinidae	Lendatus		platys
Paratype					M. Cannon		1	male	adult																					Lendatus platys								Arthropoda	Insecta	Coleoptera	Staphylinidae	Lendatus		platys
Paratype	SM0153262				R. Brooks		1	male	adult																					Lendatus platys								Arthropoda	Insecta	Coleoptera	Staphylinidae	Lendatus		platys
Paratype	SM0153263				R. Brooks		1	male	adult																					Lendatus platys								Arthropoda	Insecta	Coleoptera	Staphylinidae	Lendatus		platys
Paratype	SM0153255				R. Brooks		1	male	adult																					Lendatus platys								Arthropoda	Insecta	Coleoptera	Staphylinidae	Lendatus		platys
Paratype					G. de Rougemont		1	female	adult																					Lendatus platys								Arthropoda	Insecta	Coleoptera	Staphylinidae	Lendatus		platys
Paratype	SEMC0871107				D. Brzoska		1	male	adult																					Lendatus platys								Arthropoda	Insecta	Coleoptera	Staphylinidae	Lendatus		platys
Paratype					L.E. Watrous & G. Mazurek		1	male	adult																					Lendatus platys								Arthropoda	Insecta	Coleoptera	Staphylinidae	Lendatus		platys
Paratype					L.E. Watrous & G. Mazurek		1	female	adult																					Lendatus platys								Arthropoda	Insecta	Coleoptera	Staphylinidae	Lendatus		platys
Paratype					L.E. Watrous & G. Mazurek		1	male	adult																					Lendatus platys								Arthropoda	Insecta	Coleoptera	Staphylinidae	Lendatus		platys
Paratype					L.E. Watrous & G. Mazurek		1	male	adult																					Lendatus platys								Arthropoda	Insecta	Coleoptera	Staphylinidae	Lendatus		platys
Paratype					L.E. Watrous & G. Mazurek		1	male	adult																					Lendatus platys								Arthropoda	Insecta	Coleoptera	Staphylinidae	Lendatus		platys
Paratype					L.E. Watrous & G. Mazurek		1	male	adult																					Lendatus platys								Arthropoda	Insecta	Coleoptera	Staphylinidae	Lendatus		platys
Paratype					L.E. Watrous & G. Mazurek		1	male	adult																					Lendatus platys								Arthropoda	Insecta	Coleoptera	Staphylinidae	Lendatus		platys
Paratype					L.E. Watrous & G. Mazurek		1	female	adult																					Lendatus platys								Arthropoda	Insecta	Coleoptera	Staphylinidae	Lendatus		platys
Paratype					L.E. Watrous & G. Mazurek		1	male	adult																					Lendatus platys								Arthropoda	Insecta	Coleoptera	Staphylinidae	Lendatus		platys
Paratype					L.E. Watrous & G. Mazurek		1	male	adult																					Lendatus platys								Arthropoda	Insecta	Coleoptera	Staphylinidae	Lendatus		platys
Paratype					J. Grados		1	male	adult																					Lendatus platys								Arthropoda	Insecta	Coleoptera	Staphylinidae	Lendatus		platys
Paratype					J. Grados		1	female	adult																					Lendatus platys								Arthropoda	Insecta	Coleoptera	Staphylinidae	Lendatus		platys
Paratype	SM0080093				R. Leschen		1	female	adult																					Lendatus platys								Arthropoda	Insecta	Coleoptera	Staphylinidae	Lendatus		platys
Paratype	SM0080094				R. Leschen		1	female	adult																					Lendatus platys								Arthropoda	Insecta	Coleoptera	Staphylinidae	Lendatus		platys
Paratype					A. Asenjo		1	female	adult																					Lendatus platys								Arthropoda	Insecta	Coleoptera	Staphylinidae	Lendatus		platys
Paratype	SEMC0872413				D. Brzoska		1	male	adult																					Lendatus platys								Arthropoda	Insecta	Coleoptera	Staphylinidae	Lendatus		platys
Paratype	SM0210891				R. Brooks		1	female	adult																					Lendatus platys								Arthropoda	Insecta	Coleoptera	Staphylinidae	Lendatus		platys
Paratype	SM0210653				R. Brooks		1	female	adult																					Lendatus platys								Arthropoda	Insecta	Coleoptera	Staphylinidae	Lendatus		platys
Paratype	SEMC1060728				Chaboo team		1	male	adult																					Lendatus platys								Arthropoda	Insecta	Coleoptera	Staphylinidae	Lendatus		platys
Paratype	SEMC0956719				Chaboo team		1	female	adult																					Lendatus platys								Arthropoda	Insecta	Coleoptera	Staphylinidae	Lendatus		platys
Paratype					A. Hartman		1	male	adult																					Lendatus platys								Arthropoda	Insecta	Coleoptera	Staphylinidae	Lendatus		platys
Paratype					J.J. Anderson		1	male	adult																					Lendatus platys								Arthropoda	Insecta	Coleoptera	Staphylinidae	Lendatus		platys
Paratype	SM0185071				R. Brooks		1	male	adult																					Lendatus platys								Arthropoda	Insecta	Coleoptera	Staphylinidae	Lendatus		platys
Paratype	SM0185076				R. Brooks		1	male	adult																					Lendatus platys								Arthropoda	Insecta	Coleoptera	Staphylinidae	Lendatus		platys
[truncated: 105 more columns]
